# Supplementary material for: The Hepatic Innovation Team Collaborative: A Successful Population-Based Approach to Hepatocellular Carcinoma Surveillance
Source: Cancers (Basel). 2021 May 7;13(9):2251. doi: 10.3390/cancers13092251 (PMC8125814; doi:10.3390/cancers13092251)
Supplement: Supplementary file 1 [file cancers-13-02251-s001.zip]

Archive with 1 entries (1 files):
- cancers-1159384-supplementary.pdf
